# Supplementary material for: A Route to Understanding the Ethane Adsorption Selectivity of the Zeolitic Imidazolate Framework-8 in Ethane–Ethylene Mixtures
Source: Materials (Basel). 2023 Oct 7;16(19):6587. doi: 10.3390/ma16196587 (PMC10574225; doi:10.3390/ma16196587)
Supplement: Supplementary file 1 [file materials-16-06587-s001.zip]

Archive with 1 entries (1 files):
- materials-2627150-supplementary.pdf
